# Supplementary material for: Maternal Antibiotic Exposure and the Risk of Developing Antenatal Depressive Symptoms
Source: J Clin Med. 2024 Mar 1;13(5):1434. doi: 10.3390/jcm13051434 (PMC10932309; doi:10.3390/jcm13051434)
Supplement: Supplementary file 1 [file jcm-13-01434-s001.zip]

Archive with 1 entries (1 files):
- jcm-2835587-supplementary.pdf
